# Supplementary material for: Transcriptomic Analysis Identifies Molecular Response of the Tolerant Alfalfa (Medicago sativa) Cultivar Nongjing 1 to Saline-Alkali Stress
Source: Biology (Basel). 2025 Apr 18;14(4):439. doi: 10.3390/biology14040439 (PMC12024754; doi:10.3390/biology14040439)
Supplement: Supplementary file 1 [file biology-14-00439-s001.zip]

Archive with 4 entries (4 files):
- Supplementary figures 4.15.pptx
- Table S1 Statistics of information on turning green 4.15.pdf
- Table S2-Gene name and gene ID 4.15.xlsx
- Table S3-Primers used in this study 4.15.xlsx
