# Supplementary material for: Transcriptomic Analysis Identifies Molecular Response of the Tolerant Alfalfa (Medicago sativa) Cultivar Nongjing 1 to Saline-Alkali Stress
Source: Biology (Basel). 2025 Apr 18;14(4):439. doi: 10.3390/biology14040439 (PMC12024754; doi:10.3390/biology14040439)
Supplement: Supplementary file 1 [file biology-14-00439-s001.zip › Table S2-Gene name and gene ID 4.15.xlsx]

## Sheet: Sheet1
Gene name	Gene ID
ko00500（Starch and sucrose metabolism ）
INV1	MsG0180000437.01
INV2	MsG0280011203.01
INV3	novel.101
INV4	MsG0180000436.01
MGAM	novel.4453
HK1	MsG0180003513.01
HK2	MsG0180000054.01
scrK1	novel.590
scrK2	novel.699
scrK3	MsG0280011110.01
scrK4	MsG0180003808.01
scrK5	MsG0280009741.01
EGLC1	MsG0480021782.01
EGLC2	MsG0480021786.01
EGLC3	MsG0480021789.01
EGLC4	MsG0480021792.01
EGLC5	MsG0280007867.01
EGLC6	MsG0480021781.01
EGLC7	MsG0480021787.01
EGLC8	MsG0480021788.01
EGLC9	MsG0480021793.01
EGLC10	MsG0580026348.01
EGLC11	MsG0880042142.01
EGLC12	MsG0280010520.01
EGLC13	MsG0680031703.01
EGLC14	MsG0680031704.01
EGLC15	MsG0880042139.01
EGLC16	MsG0280007869.01
EGLC17	MsG0680035792.01
EGLC18	MsG0380016110.01
β-glucosidase1	MsG0480021124.01
β-glucosidase2	MsG0480018625.01
β-glucosidase3	MsG0480018671.01
β-glucosidase4	MsG0580028040.01
β-glucosidase5	MsG0780038103.01
β-glucosidase6	MsG0580028041.01
β-glucosidase7	MsG0580028034.01
β-glucosidase8	novel.4693
β-glucosidase9	novel.6962
β-glucosidase10	novel.3607
β-glucosidase11	novel.2417
endoglucanase1	MsG0480023682.01
endoglucanase2	MsG0080048754.01
endoglucanase3	MsG0180004835.01
endoglucanase4	MsG0480023913.01
endoglucanase5	MsG0380016050.01
endoglucanase6	MsG0880045651.01
endoglucanase7	novel.470
endoglucanase8	novel.8499
SUS1	MsG0580028884.01
SUS2	MsG0380015190.01
SUS3	MsG0680034846.01
sucrose-phosphate synthase	MsG0580029719.01
glgC1	MsG0680031550.01
glgC2	novel.2940
glgA	MsG0580025564.01
TPP	MsG0480023336.01
AMY	MsG0680032361.01
β-amylase-1	MsG0280010625.01
β-amylase-2	MsG0880046084.01
β-amylase-3	MsG0580024597.01
GPI	MsG0580027937.01
ko00592（α-linolenic acid metabolism ）
PLA2G16	MsG0580024566.01
LOX2S	novel.1153
ADH1	MsG0380016463.01
ACX1	MsG0780040885.01
ACX2	novel.2287
fadA	MsG0180001977.01
CEQORH	MsG0480019594.01
ko00710（Carbon fixation in photosynthetic organisms ）
ALDO	MsG0080049045.01
TKT	MsG0480019171.01
FBP1	MsG0280006417.01
FBP2	MsG0680032057.01
PRK	MsG0580025392.01
PPC1	MsG0280010021.01
PPC2	novel.6229
PPC3	MsG0480021968.01
PPC4	novel.1149
MDH1-1	MsG0880041896.01
MDH1-2	MsG0780041035.01
MDH1-3	MsG0180004146.01
malate dehydrogenase -1	novel.3096
malate dehydrogenase -2	novel.8664
malate dehydrogenase -3	MsG0780039642.01
ko00940（Phenylpropanoid biosynthesis ）
PAL	MsG0180003542.01
4CL1	MsG0380015696.01
4CL2	MsG0880047492.01
CCR1	MsG0580025511.01
CCR2	MsG0380011490.01
CCR3	MsG0680030421.01
CCR4	MsG0380011491.01
CCR5	MsG0380011492.01
CCR6	MsG0380014890.01
CCR7	MsG0280007603.01
HCT1	novel.6961
HCT2	MsG0480018484.01
HCT3	MsG0580029681.01
HCT4	MsG0480018215.01
HCT5	MsG0880045634.01
CSE1	MsG0580027411.01
CSE2	MsG0780036069.01
COMT1	MsG0880045252.01
COMT2	novel.1672
CCoAOMT	MsG0480022707.01
CCoAOMT	MsG0880045881.01
CAD1	MsG0580025601.01
CAD2	MsG0480022736.01
CAD3	novel.6716
Peroxidase-1	MsG0780040592.01
Peroxidase-2	MsG0480019406.01
Peroxidase-3	MsG0180004759.01
Peroxidase-4	MsG0680032461.01
Peroxidase-5	MsG0180004202.01
Peroxidase-6	novel.4150
Peroxidase-7	novel.4813
Peroxidase-8	novel.7818
Peroxidase-9	novel.8618
Peroxidase-10	MsG0380014936.01
Peroxidase-11	MsG0280010150.01
Peroxidase-12	MsG0280007684.01
Peroxidase-13	MsG0880047177.01
Peroxidase-14	novel.1325
UGT72E	MsG0580024933.01
ko00941（Flavonoid biosynthesis ）
CHS	novel.5238
FLS	MsG0880046855.01
DFR1	MsG0280011274.01
DFR2	MsG0880042687.01
CYP75B1-1	MsG0180005328.01
CYP75B1-2	MsG0380012607.01
CYP75B1-3	MsG0780039511.01
CYP75B1-4	MsG0480021646.01
CYP75B1-5	MsG0880044007.01
CYP75B1-6	MsG0880044037.01
HCT1	novel.6961
HCT2	MsG0480018484.01
HCT3	MsG0580029681.01
HCT4	MsG0480018215.01
HCT5	MsG0880045634.01
ANR	novel.5409
ANS1	MsG0480022878.01
ANS2	MsG0880045558.01
CCoAOMT1	MsG0480022707.01
CCoAOMT2	MsG0880045881.01
ko00943（Isoflavonoid biosynthesis ）
CYP93C1	MsG0480022311.01
CYP93C2	MsG0480022308.01
CYP93C3	MsG0480022309.01
HIDH1	MsG0580024116.01
HIDH2	MsG0780041226.01
HI4OMT1	MsG0480022310.01
HI4OMT2	novel.3195
HI4OMT1	MsG0480022310.01
HI4OMT2	novel.3195
CYP81E1/E7	MsG0480022833.01
IF7MAT1	MsG0780036557.01
IF7MAT2	MsG0780036567.01
IF7MAT3	MsG0280010654.01
IF7MAT4	MsG0780036562.01
IF7MAT5	MsG0780036584.01
IF7MAT6	MsG0780036556.01
IF7MAT7	MsG0780036591.01
CYP81E9	MsG0280008072.01
VR1	MsG0780039573.01
VR2	MsG0780039576.01
PTS1	MsG0880045544.01
PTS2	MsG0080048838.01
PTS3	MsG0480018519.01
PTS4	MsG0080048046.01
PTS5	MsG0480018512.01
PTS6	MsG0780036835.01
PTS7	MsG0880047164.01
PTS8	MsG0480021436.01
PTS9	MsG0380012315.01
PTS10	MsG0180003057.01
PTS11	MsG0780040614.01
PTS12	MsG0480021921.01
CYP71D9-1	MsG0380014452.01
CYP71D9-2	MsG0380014465.01
CYP71D9-3	MsG0380014453.01
CYP71D9-4	MsG0380014464.01
CYP71D9-5	MsG0380014456.01
Transcription factors
MsbHLH_b1	MsG0280011450.01
MsbHLH_b2	MsG0280011451.01
MsbHLH_b3	MsG0480022052.01
MsbHLH_b4	MsG0580025555.01
MsbHLH_b5	MsG0780039873.01
MsbHLH_b6	MsG0880045111.01
MsMYB_b1	MsG0480020914.01
MsMYB_b2	MsG0680035278.01
MsMYB-related_b1	MsG0180003537.01
MsMYB-related_b2	MsG0180004295.01
MsMYB-related_b3	MsG0180004773.01
MsMYB-related_b4	MsG0380015183.01
MsMYB-related_b5	MsG0380015439.01
MsMYB-related_b6	MsG0380017009.01
MsMYB-related_b7	MsG0480023378.01
MsMYB-related_b8	MsG0480023425.01
MsMYB-related_b9	MsG0580026070.01
MsMYB-related_b10	MsG0880043119.01
AP2/ERF-AP2_b3	MsG0180002585.01
GARP-G2-like_b3	MsG0680034435.01
MADS-MIKC_b4	MsG0580025664.01
NAC_b4	MsG0780035923.01
Tify_b1	MsG0280008590.01
MsbHLH_t1	MsG0280006538.01
MsbHLH_t2	MsG0580025532.01
MsbHLH_t3	MsG0580027951.01
MsbHLH_t4	MsG0780040550.01
MsbHLH_t5	MsG0780040712.01
MsMYB_t1	MsG0080047940.01
MsMYB_t2	MsG0180000882.01
MsMYB_t3	MsG0180004147.01
MsMYB_t4	MsG0180005458.01
MsMYB_t5	MsG0180006012.01
MsMYB_t6	MsG0280007351.01
MsMYB_t7	MsG0280011147.01
MsMYB_t8	MsG0380014628.01
MsMYB_t9	MsG0380015800.01
MsMYB_t10	MsG0380016901.01
MsMYB_t11	MsG0380017116.01
MsMYB_t12	MsG0580024784.01
MsMYB_t13	MsG0680031816.01
MsMYB_t14	MsG0880043843.01
MsMYB-related_t1	MsG0180001585.01
MsMYB-related_t2	MsG0180004585.01
MsMYB-related_t3	MsG0380017776.01
MsMYB-related_t4	MsG0480020202.01
MsMYB-related_t5	MsG0480023447.01
MsMYB-related_t6	MsG0580025985.01
MsMYB-related_t7	MsG0580029534.01
MsMYB-related_t8	MsG0880042624.01
MsMYB-related_t9	MsG0880042723.01
MsMYB-related_t10	MsG0880042915.01
MsMYB-related_t11	MsG0880045993.01
MsbZIP_t9	MsG0780041724.01
MsC2C2-CO-like_t3	MsG0880047512.01
MsGRF_t1	MsG0180000350.01
MsNF-YC_t1	MsG0180004566.01
