# Supplementary material for: Transcriptomic Analysis Identifies Molecular Response of the Tolerant Alfalfa (Medicago sativa) Cultivar Nongjing 1 to Saline-Alkali Stress
Source: Biology (Basel). 2025 Apr 18;14(4):439. doi: 10.3390/biology14040439 (PMC12024754; doi:10.3390/biology14040439)
Supplement: Supplementary file 1 [file biology-14-00439-s001.zip › Table S3-Primers used in this study 4.15.xlsx]

## Sheet: Sheet1
Gene names	Forward primer (5'-3')	Reverse primer (5'-3')
AB10C	TGCGGAGAAGTTGGCTCAG	GCTGCTTCTGACCTCCACTT
AB15G	GCCAGGATTCATTCACTATGCG	GCCCATGCACCGTAACTGA
ACX1	GGGTGACAATGATGTTTGTGGG	GGTATCCAACGTAGCCTCGC
ALDO	GCTGCTTATATTGGCTCTCCTGG	GTCTAAACAACCAGGGGCAGTG
AMY	GGGATACTATCGGAGAGCTCG	GAAGGCCACCATCCAATCACAC
ANS_b1	GTTCCTGTCGTTGACCTTGCCG	CCATCTCTCCTTCTCTCCGCCATAG
ANS1	TCCGGGCCATGGTGATTCAG	ACGGTGACTAGCCCAAAAGC
AP2/ERF-AP2_b3	GCCATCATCTCTTAGGTGACAACATCTC	CATCTTTGATTTCCTTTGAAGGGGTTG
bHLH_b6	CTTCAACAACCAAGGCTTCTGGG	CATCTAGCATCACTGCCTTGCC
bHLH_t3	GAAGCATGCAAGAGTCATAGGGAAGC	CTCCATCATTGTGACGATTCGCC
bZIP_t9	CATGTCTATCCTGATTGGGCAGCC	CCAGTAATAGGAACTGCAGGGTGAG
CCR3	CCCAACAGCAACAATTGCTTACC	GAAATGTTTGATGCATCCCCACA
CIPK1	GAGTACGTGACAGGAGAGGAG	TGGCATCCACAAGTACATTCTC
CYP75B1-5	CCGATCAGTTGAGTCCCAAGG	AGCTCTGCCATGGTCCATTC
CYP93C2	CCGTTGTTGCCTCCACTCC	CTCGGTGACATTAAGTGGCTGT
F6H_b3	GCAATAAGGCCTAAAGTCCTAGCTTCG	CCTTGAGTGAGGTTAATGGGTGATCC
fadA	CGGTTCTGTATTGGGAGCTG	GAGGCAGTTTTGGGCTTGTT
FBP1	GGACTTGCTGGAGACACCAATG	GTATTTGCCACGCTGTGCTG
FLS	TGCACTTCCGGTTGAGGAAA	TCTGGCCAAAGAGAAAGCCT
GARP-G2-like_b3	CGCAATGGATCCTGGTAGTGGAG	GCCTTGTACACCCATAACTCTGAGG
Hsp70	GATGTTGTGGCCATTCAAGGTC	ATTGCACCGGCATCTATGGT
JMT	GCACAGTCCCTTATGACCATGG	CATAGATTCAACCACAGCCCTTATGG
MYB-related_b1	GGTCCTTGATGGATTCCTTGGAGATG	CCCACCAACAGTGCTACTTCCAC
MYB-related_t10	CCGCTTCAATCACACAACGGTATG	CGAGGAACAACCATACGCCAAG
PAL	GAGGAGTATCGTAACCCGTTGG	CTTCTGCAAGGCACCACCT
Peroxidae-12	CCCGATCCAACTCTTAACACAACTTAC	CAATACTAATGGTATCTGCACCAGACG
Peroxidae-9	GCTGTTGATCTCCGGAAACACC	GCCTTTGGATTGTACACTGCATTGC
PPC1	CCAAGTCGGTTGTCAAGCTGC	GGTTGCATTGCTCTCATCCCTG
PTS_t3	GCACAAGGTATTTACGCGTCATCG	CCAATGAGTCTTAGCAATGGCATAACCC
SLAH3	ACGATCAACTCTGCACAGG	CTTGTAGGTGATGCTTCCTCAG
TPP	TACCGTGGCACAGAAGCCAC	CGATGGATGGCGAAGAATCCAAG
VHAA2	GGCACTCATTTCAGTACCATGG	CCTGAGGCCCATAAACGAAG
VHAA3	TCCATCTCTTACCTTGGCGA	TGCTTCGATGATGCAAACCT
